# Supplementary material for: Development of a Simple DNA Extraction Method and Candida Pan Loop-Mediated Isothermal Amplification Assay for Diagnosis of Candidemia
Source: Pathogens. 2022 Jan 18;11(2):111. doi: 10.3390/pathogens11020111 (PMC8878442; doi:10.3390/pathogens11020111)
Supplement: Supplementary file 1 [file pathogens-11-00111-s001.zip]

Archive with 1 entries (1 files):
- pathogens-1558963-supplementary.pdf
